# Supplementary material for: Sustainable Hydrochars from Winery Waste for the Efficient Removal of Organophosphorus Pesticides and Synthetic Dye
Source: Int J Mol Sci. 2026 Mar 25;27(7):2984. doi: 10.3390/ijms27072984 (PMC13073505; doi:10.3390/ijms27072984)
Supplement: Supplementary file 1 [file ijms-27-02984-s001.zip]

Archive with 1 entries (1 files):
- ijms-4175279-supplementary.pdf
